# Supplementary material for: Ursodeoxycholic Acid Exhibits Greater Inhibitory Effects on Cancerous HCT116 Colon Cells than on Noncancerous NCM460 Colon Cells
Source: Nutrients. 2025 Mar 19;17(6):1072. doi: 10.3390/nu17061072 (PMC11944451; doi:10.3390/nu17061072)
Supplement: Supplementary file 1 [file nutrients-17-01072-s001.zip]

Archive with 1 entries (1 files):
- nutrients-3507126-supplementary.xlsx
