# Supplementary material for: Ursodeoxycholic Acid Exhibits Greater Inhibitory Effects on Cancerous HCT116 Colon Cells than on Noncancerous NCM460 Colon Cells
Source: Nutrients. 2025 Mar 19;17(6):1072. doi: 10.3390/nu17061072 (PMC11944451; doi:10.3390/nu17061072)
Supplement: Supplementary file 1 [file nutrients-17-01072-s001.zip › nutrients-3507126-supplementary.xlsx]

## Sheet: Sheet1
Desnsity reading of Phos-ERK						Ratio of phos-ERK/Total-ERK						Ratio of phos-ERK/(Total-ERK and GAPDH)
Con (UDCA)	Phos-ERK	Phos-ERK	Phos-ERK	Phos-ERK		Con	Phos-ERK	Phos-ERK	Phos-ERK	Phos-ERK		Con	Phos-ERK	Phos-ERK	Phos-ERK	Phos-ERK
[0] mM	1.34	1.37	1.35	1.47		[0] mM	0.248148	0.262956	0.275061	0.29703		[0] mM	0.422452	0.44291	0.519964	0.507743
[0.1] mM	1.12	1.39	0.975	1.21		[0.1] mM	0.251685	0.275248	0.196731	0.277459		[0.1] mM	0.463168	0.451744	0.42399	0.499927
[0.2] mM	1.11	1.39	0.9	1.02		[0.2] mM	0.286822	0.332536	0.2149	0.214918		[0.2] mM	0.481083	0.548739	0.399442	0.421408
[0.3] mM	0.844	1.07	0.88	1.04		[0.3] mM	0.25119	0.282322	0.175859	0.22208		[0.3] mM	0.485862	0.448557	0.358897	0.431223
[0.4] mM	0.697	0.644	0.59	0.949		[0.4] mM	0.187871	0.149767	0.129727	0.198204		[0.4] mM	0.322248	0.248247	0.265291	0.333116
Desnsity reading of Total-ERK
Con (UDCA)	Total-ERK	Total-ERK	Total-ERK	Total-ERK
[0] mM	5.4	5.21	4.908	4.949
[0.1] mM	4.45	5.05	4.956	4.361
[0.2] mM	3.87	4.18	4.188	4.746
[0.3] mM	3.36	3.79	5.004	4.683
[0.4] mM	3.71	4.3	4.548	4.788
Desnsity reading of c-Myc						Ratio of c-Myc/GAPDH
Con (UDCA)	c-Myc	c-Myc	c-Myc	c-Myc		Con	c-Myc	c-Myc	c-Myc	c-Myc
[0] mM	0.609	0.608	0.611	0.37254		[0] mM	1.03677	1.02409	1.15501	0.636821
[0.1] mM	0.401	0.6768	0.719	0.35742		[0.1] mM	0.737946	1.11078	1.54957	0.644
[0.2] mM	0.265	0.5536	0.578	0.31164		[0.2] mM	0.444482	0.913531	1.07435	0.611059
[0.3] mM	0.101	0.2352	0.149	0.2268		[0.3] mM	0.195358	0.373689	0.304082	0.440388
[0.4] mM	0.0352	0.03936	0.042	0.10626		[0.4] mM	0.0603774	0.0652412	0.0858896	0.178588
Desnsity reading of p21						Ratio of p21/GAPDH
Con (UDCA)	p21	p21	P21	P21		Con	p21	p21	P21	P21
[0] mM	1.111	1.086	1.0285	1.17		[0] mM	1.89139	1.82921	1.94423	2
[0.1] mM	0.891	1.226	0.8118	1.32		[0.1] mM	1.63968	2.01215	1.74957	2.37838
[0.2] mM	1.122	2.34	1.122	1.56		[0.2] mM	1.88192	3.86139	2.0855	3.05882
[0.3] mM	1.6225	3.18	1.463	2.61		[0.3] mM	3.1383	5.05243	2.98571	5.06796
[0.4] mM	2.002	2.86	1.639	2.23		[0.4] mM	3.43396	4.74059	3.35174	3.7479
Desnsity reading of PARP
Desnsity reading		Lower fragmental band only				Ratio PARP/GAPDH
Con (UDCA)	PARP	PARP	PARP	PARP		Con	PARP	PARP	PARP	PARP
[0] mM	0	0	0	0		[0] mM	0	0	0	0
[0.1] mM	0	0	0	0		[0.1] mM	0	0	0	0
[0.2] mM	0	0	0	0		[0.2] mM	0	0	0	0
[0.3] mM	0.084	0.0204	0	0.112		[0.3] mM	0.162476	0.0324118	0	0.217476
[0.4] mM	0.183	0.425	0.133	0.612		[0.4] mM	0.313894	0.704459	0.271984	1.02857
Desnsity reading of GAPDH
Con (UDCA)	GAPDH	GAPDH	GAPDH	GAPDH
[0] mM	0.5874	0.5937	0.529	0.585
[0.1] mM	0.5434	0.6093	0.464	0.555
[0.2] mM	0.5962	0.606	0.538	0.51
[0.3] mM	0.517	0.6294	0.49	0.515
[0.4] mM	0.583	0.6033	0.489	0.595
